# Supplementary material for: Low Muscle and High Fat Percentages Are Associated with Low Natural Killer Cell Activity: A Cross-Sectional Study
Source: Int J Mol Sci. 2023 Aug 6;24(15):12505. doi: 10.3390/ijms241512505 (PMC10419953; doi:10.3390/ijms241512505)
Supplement: Supplementary file 1 [file ijms-24-12505-s001.zip]

Archive with 1 entries (1 files):
- ijms-2520590-supplementary.pdf
